# Supplementary material for: Dose-Escalated Radiotherapy for Primary Tracheobronchial Adenoid Cystic Carcinoma
Source: Cancers (Basel). 2024 Jun 3;16(11):2127. doi: 10.3390/cancers16112127 (PMC11171223; doi:10.3390/cancers16112127)
Supplement: Supplementary file 1 [file cancers-16-02127-s001.zip]

Archive with 1 entries (1 files):
- cancers-3002646-supplementary.pdf
